# Supplementary material for: Relationships Between Metabolism of Cryopreserved Equine Sperm Determined by the Seahorse Analyzer and Sperm Characteristics Measured by Flow Cytometry and Computer-Assisted Analysis of Motility
Source: Vet Sci. 2025 Nov 21;12(12):1109. doi: 10.3390/vetsci12121109 (PMC12737643; doi:10.3390/vetsci12121109)
Supplement: Supplementary file 1 [file vetsci-12-01109-s001.zip]

Archive with 7 entries (7 files):
- Supplemental Figure S1.pdf
- Supplemental Figure S2.pdf
- Supplemental Tabel S1.xlsx
- Supplemental Table S2.xlsx
- Supplemental Table S3.xlsx
- Supplemental Table S4.xlsx
- Supplemental Table S5.xlsx
