# Supplementary material for: Relationships Between Metabolism of Cryopreserved Equine Sperm Determined by the Seahorse Analyzer and Sperm Characteristics Measured by Flow Cytometry and Computer-Assisted Analysis of Motility
Source: Vet Sci. 2025 Nov 21;12(12):1109. doi: 10.3390/vetsci12121109 (PMC12737643; doi:10.3390/vetsci12121109)
Supplement: Supplementary file 1 [file vetsci-12-01109-s001.zip › Supplemental Tabel S1.xlsx]

## Sheet: Tabelle1
Supplemental Table S1. Descriptive statistic measures [median, interquantile range (IQR), arithmentic mean±SD] for the sperm quality traits of 60 frozen-thawed sperm samples collected from 20 stallions and assessed at 15 to 120 minutes post-thaw. Sperm samples were evaluated using computer-assisted sperm analysis, multicolor flow cytometry and the Seahorse platform. Total motility (%), viability …
Time point (min)	Overall	15	30	45	60	75	90	105	120
Sperm parameter	N = 4801	N = 601	N = 601	N = 601	N = 601	N = 601	N = 601	N = 601	N = 601
Total motility (%)	17.40 / 14.30 (17.69±9.01)	23.70 / 11.25 (23.37±9.20)	21.30 / 12.25 (21.29±8.75)	18.30 / 13.63 (19.31±8.65)	17.90 / 14.08 (18.20±8.74)	16.85 / 13.15 (16.89±8.48)	15.35 / 11.73 (15.43±8.20)	13.85 / 11.85 (14.11±7.72)	11.50 / 13.20 (12.92±7.56)
Viability (%)	11.02 / 9.04 (11.32±5.52)	16.08 / 10.28 (15.57±5.89)	15.32 / 8.59 (14.19±5.49)	13.63 / 8.41 (12.93±5.22)	11.78 / 8.96 (11.72±4.87)	10.58 / 7.43 (10.49±4.67)	9.77 / 7.08 (9.61±4.49)	7.92 / 7.27 (8.62±4.27)	6.81 / 7.20 (7.47±3.96)
%DFI (%)	12.52 / 8.45 (14.29±6.58)	9.48 / 6.18 (10.43±4.35)	10.64 / 7.29 (11.93±4.92)	11.12 / 8.79 (12.95±5.33)	12.57 / 9.10 (14.02±5.82)	13.40 / 9.04 (15.04±6.52)	13.80 / 9.61 (15.83±6.94)	14.35 / 9.74 (16.69±7.54)	14.66 / 9.06 (17.41±7.54)
ROS synthesis (mean fluorescence of Dihydroethidium)	6'575.50 / 630.75 (6'724.79±603.73)	6'524.50 / 578.00 (6'649.23±506.28)	6'482.00 / 484.50 (6'668.47±517.32)	6'590.00 / 581.75 (6'723.62±560.55)	6'620.50 / 584.75 (6'706.20±549.17)	6'572.50 / 665.75 (6'727.45±616.75)	6'589.00 / 770.75 (6'732.20±658.21)	6'681.50 / 610.75 (6'785.15±660.01)	6'625.00 / 865.50 (6'806.02±741.86)
Lipid peroxidation (mean fluorescence of Bodipy)	1'075.50 / 369.00 (1'262.16±674.15)	953.00 / 203.75 (1'064.32±405.27)	979.00 / 279.75 (1'085.80±443.52)	1'025.50 / 320.75 (1'152.42±494.84)	1'062.50 / 341.00 (1'191.33±535.35)	1'099.50 / 325.50 (1'234.15±589.25)	1'134.00 / 378.25 (1'389.55±817.87)	1'182.00 / 380.75 (1'452.25±870.27)	1'262.50 / 370.50 (1'527.43±899.69)
OCR (pmol/min/million sperm)	23.78 / 10.81 (25.38±10.61)	33.43 / 9.12 (34.25±10.92)	26.89 / 8.89 (27.71±10.48)	25.01 / 9.18 (26.31±10.42)	23.21 / 8.54 (24.68±9.89)	21.82 / 7.59 (23.21±9.48)	22.07 / 8.02 (22.63±9.41)	22.02 / 9.14 (22.28±9.51)	20.93 / 9.93 (21.98±9.46)
ECAR (mpH/min/million sperm)	1.22 / 0.87 (1.37±0.86)	1.71 / 1.89 (2.05±1.41)	1.77 / 1.04 (1.79±0.84)	1.32 / 1.02 (1.39±0.73)	1.10 / 0.76 (1.20±0.69)	1.05 / 0.67 (1.15±0.65)	1.12 / 0.59 (1.16±0.58)	1.10 / 0.64 (1.15±0.55)	1.04 / 0.63 (1.06±0.52)
