# Supplementary material for: Relationships Between Metabolism of Cryopreserved Equine Sperm Determined by the Seahorse Analyzer and Sperm Characteristics Measured by Flow Cytometry and Computer-Assisted Analysis of Motility
Source: Vet Sci. 2025 Nov 21;12(12):1109. doi: 10.3390/vetsci12121109 (PMC12737643; doi:10.3390/vetsci12121109)
Supplement: Supplementary file 1 [file vetsci-12-01109-s001.zip › Supplemental Table S2.xlsx]

## Sheet: Tabelle1
Supplemental Table S2. Spearman's correlation coefficients (and the respective non-adjusted P values) for the pairwise correlations between sperm quality traits (variables 1 and 2) assessed with computer-assisted sperm analysis, flow cytometry and the Seahorse platform in 60 frozen-thawed ejaculates collected from 20 stallions (three ejaculates per stallion) and assessed between 15 and 120 minute…
		15 minutes		30 minutes		45 minutes		60 minutes		75 minutes		90 minutes		105 minutes		120 minutes
Variable 1	Variable 2	Coefficient	P value	Coefficient	P value	Coefficient	P value	Coefficient	P value	Coefficient	P value	Coefficient	P value	Coefficient	P value	Coefficient	P value
OCR	ECAR	0.689628	<0.01	0.740486	<0.01	0.783174	<0.01	0.772542	<0.01	0.86949	<0.01	0.87132	<0.01	0.830772	<0.01	0.847103	<0.01
OCR	Viability	0.515296	<0.01	0.513734	<0.01	0.490844	<0.01	0.425596	0.000698784	0.45157	<0.01	0.438322	<0.01	0.451104	<0.01	0.494311	<0.01
ECAR	Viability	0.313673	0.0146657	0.504946	<0.01	0.508837	<0.01	0.419384	0.00085175	0.443694	<0.01	0.465554	<0.01	0.490168	<0.01	0.55339	<0.01
OCR	Total motility	0.426982	0.000668267	0.392305	0.00193412	0.302581	0.0187806	0.318767	0.0130519	0.309154	0.0162378	0.395971	0.00173776	0.392119	0.0019446	0.422944	0.00076075
ECAR	Total motility	0.557413	<0.01	0.566385	<0.01	0.41795	0.000891106	0.483875	<0.01	0.397521	0.00166022	0.455829	<0.01	0.420138	0.000831707	0.38086	0.0026812
Viability	Total motility	0.488822	<0.01	0.500521	<0.01	0.46271	<0.01	0.494873	<0.01	0.493852	<0.01	0.499826	<0.01	0.489843	<0.01	0.39611	0.00173067
OCR	%DFI	-0.333375	0.00924354	-0.279054	0.0308376	-0.358948	0.00485604	-0.394854	0.00179561	-0.443123	<0.01	-0.41112	0.00110196	-0.422068	0.000782306	-0.352358	0.00576083
ECAR	%DFI	-0.00644677	0.96101	-0.149359	0.254703	-0.238346	0.0666672	-0.253439	0.0507177	-0.356289	0.00520477	-0.437625	<0.01	-0.327136	0.0107323	-0.245672	0.0584851
Viability	%DFI	-0.38679	0.00226705	-0.361861	0.00449779	-0.370691	0.00354994	-0.361792	0.00450591	-0.349208	0.00624324	-0.290922	0.0241277	-0.306232	0.0173292	-0.332736	0.00938729
Total motility	%DFI	0.118432	0.367457	0.167813	0.199969	0.21902	0.092701	0.181736	0.164616	0.208317	0.110211	0.116606	0.374941	0.114197	0.384953	0.081724	0.534761
OCR	ROS	-0.0134484	0.91877	-0.0985064	0.453978	-0.0616299	0.639937	-0.0542666	0.68048	-0.0893884	0.497014	-0.169827	0.194545	-0.124868	0.341805	-0.25049	0.0535614
ECAR	ROS	0.0871704	0.507794	0.0125191	0.924365	0.0400156	0.761463	-0.0146716	0.91141	-0.0149384	0.909805	-0.173758	0.184266	-0.11495	0.381808	-0.314099	0.0145246
Viability	ROS	0.0952249	0.469226	-0.0797788	0.54456	-0.125035	0.341156	-0.223683	0.0857906	-0.36639	0.00398693	-0.50671	<0.01	-0.460607	<0.01	-0.519033	<0.01
Total motility	ROS	-0.219941	0.0913039	-0.194612	0.136216	-0.250639	0.0534143	-0.283705	0.0280421	-0.351428	0.00589976	-0.367686	0.00385049	-0.284218	0.0277477	-0.436179	<0.01
%DFI	ROS	0.0224791	0.864632	0.062632	0.634497	-0.00839134	0.949263	-0.0179231	0.891883	0.055128	0.675688	0.162716	0.21417	0.164298	0.20969	0.190528	0.144793
OCR	LPO	0.195229	0.134953	0.170437	0.192925	0.197833	0.129725	0.117588	0.370903	0.197505	0.130374	-0.0319547	0.80849	-0.0370113	0.778899	-0.0498764	0.705097
ECAR	LPO	0.046532	0.724055	0.199114	0.127209	0.267615	0.0387151	0.207452	0.111729	0.25437	0.0498454	0.0413807	0.753578	-0.0336298	0.798655	-0.0187578	0.88688
Viability	LPO	-0.0300938	0.819449	-0.0275798	0.834309	-0.0356225	0.786997	-0.0376499	0.775184	-0.0498208	0.705411	-0.165333	0.206793	-0.195729	0.133937	-0.244682	0.0595402
Total motility	LPO	-0.15274	0.243986	-0.0974461	0.458875	-0.131327	0.317216	-0.0502425	0.703032	-0.057256	0.663903	-0.173899	0.183904	-0.218852	0.0929586	-0.262011	0.0431436
%DFI	LPO	-0.244193	0.0600683	-0.216158	0.0971543	-0.265533	0.0403145	-0.209431	0.108277	-0.184167	0.158946	-0.292139	0.0235155	-0.32566	0.0111134	-0.218956	0.0927999
ROS	LPO	0.0758864	0.564426	0.0901196	0.493486	0.135821	0.300791	-0.0875823	0.505782	-0.0741497	0.573397	0.0337613	0.797885	0.0603796	0.646753	0.127259	0.332566
