# Supplementary material for: Relationships Between Metabolism of Cryopreserved Equine Sperm Determined by the Seahorse Analyzer and Sperm Characteristics Measured by Flow Cytometry and Computer-Assisted Analysis of Motility
Source: Vet Sci. 2025 Nov 21;12(12):1109. doi: 10.3390/vetsci12121109 (PMC12737643; doi:10.3390/vetsci12121109)
Supplement: Supplementary file 1 [file vetsci-12-01109-s001.zip › Supplemental Table S3.xlsx]

## Sheet: Tabelle1
Supplemental Table S3. Descriptive statistic measures [median, interquartile range (IQR), arithmentic mean±SD] for the sperm quality traits of 60 frozen-thawed sperm samples collected from 20 stallions and assessed with the Seahorse platform at 5-minute intervals between 15 and 75 minutes post-thaw after challenging sperm with MitoStress Test.
Time point (min)	Overall	15	20	25	30	35	40	45	50	55	60	65	70	75
Characteristic	N = 7801	N = 601	N = 601	N = 601	N = 601	N = 601	N = 601	N = 601	N = 601	N = 601	N = 601	N = 601	N = 601	N = 601
OCR (pmol/min/millon sperm)	26.51 / 25.50 (38.41±34.21)	34.00 / 17.11 (35.97±11.75)	30.22 / 15.74 (30.42±10.49)	28.52 / 14.54 (29.13±10.73)	27.31 / 13.93 (28.40±10.37)	22.50 / 12.66 (24.20±9.37)	18.29 / 9.96 (20.39±8.03)	17.00 / 8.38 (18.58±7.05)	81.17 / 57.54 (88.62±45.39)	81.74 / 49.97 (86.26±40.57)	76.82 / 46.92 (82.84±38.47)	20.02 / 12.85 (22.67±11.16)	15.01 / 8.69 (16.25±7.23)	14.99 / 8.94 (15.59±6.47)
ECAR (mpH/min/million sperm)	2.02 / 1.53 (2.23±1.26)	2.09 / 1.91 (2.22±1.36)	2.07 / 1.61 (2.26±1.17)	2.00 / 1.35 (2.05±1.11)	1.73 / 1.18 (1.86±0.98)	1.77 / 1.16 (1.91±1.02)	1.84 / 1.07 (2.01±1.14)	1.73 / 1.20 (2.00±1.09)	2.36 / 1.65 (2.58±1.43)	2.70 / 1.76 (2.99±1.57)	2.97 / 1.74 (3.06±1.48)	2.04 / 1.28 (2.26±1.21)	1.76 / 1.02 (1.94±1.00)	1.71 / 1.18 (1.80±0.89)
