# Supplementary material for: Relationships Between Metabolism of Cryopreserved Equine Sperm Determined by the Seahorse Analyzer and Sperm Characteristics Measured by Flow Cytometry and Computer-Assisted Analysis of Motility
Source: Vet Sci. 2025 Nov 21;12(12):1109. doi: 10.3390/vetsci12121109 (PMC12737643; doi:10.3390/vetsci12121109)
Supplement: Supplementary file 1 [file vetsci-12-01109-s001.zip › Supplemental Table S4.xlsx]

## Sheet: Tabelle1
Supplemental Table S4. Two-way analysis of variance (ANOVA) evaluating the effects of the interaction between measurement time windows and dynamic time warping-based clusters (MitoStress clusters) on the normalized oxygen consumption rate (OCR) and extracellular acidification rate (ECAR) in equine sperm. (a) The table includes p-values for each predictor: “Time window” (the experimental time inte…
a)
	OCR normalized	ECAR normalized
Predictors	p	p
Time window	<0.01	<0.01
OCR MitoStress cluster	<0.01
Time window x OCR MitoStress cluster	<0.01
ECAR MitoStress cluster		0.009
Time window x ECAR MitoStress cluster		0.001
Observations	780	780
R2 / R2 adjusted	0.65/ 0.65	0.12/ 0.11
b)
Posthocs for OCR
Contrast	Estimate	SE	df	t.ratio	p.value
(20-30 min Cluster 1) - (35-45 min Cluster 1)	9.133	4.256	770	2.146	0.496
(20-30 min Cluster 1) - (20-30 min Cluster 2)	-4.133	3.475	770	-1.189	0.974
(35-45 min Cluster 1) - (50-60 min Cluster 1)	-41.253	4.256	770	-9.692	0
(50-60 min Cluster 1) - (65-75 min Cluster 1)	45.147	4.256	770	10.607	0
(50-60 min Cluster 1) - (50-60 min Cluster 2)	-36.76	3.475	770	-10.578	0
(20-30 min Cluster 2) - (35-45 min Cluster 2)	7.969	2.457	770	3.243	0.04
(35-45 min Cluster 2) - (50-60 min Cluster 2)	-72.717	2.457	770	-29.591	0
(50-60 min Cluster 2) - (65-75 min Cluster 2)	75.268	2.457	770	30.629	0
Posthocs for ECAR
Contrast	Estimate	SE	df	t.ratio	p.value
(20-30 min Cluster 1) - (35-45 min Cluster 1)	0.25	0.178	770	1.404	0.926
(35-45 min Cluster 1) - (50-60 min Cluster 1)	-0.792	0.178	770	-4.456	0
(50-60 min Cluster 1) - (65-75 min Cluster 1)	1.005	0.178	770	5.656	0
(20-30 min Cluster 2) - (35-45 min Cluster 2)	-0.085	0.178	770	-0.481	1
(35-45 min Cluster 2) - (50-60 min Cluster 2)	-1.009	0.178	770	-5.679	0
(50-60 min Cluster 2) - (65-75 min Cluster 2)	0.741	0.178	770	4.172	0.001
