# Supplementary material for: Relationships Between Metabolism of Cryopreserved Equine Sperm Determined by the Seahorse Analyzer and Sperm Characteristics Measured by Flow Cytometry and Computer-Assisted Analysis of Motility
Source: Vet Sci. 2025 Nov 21;12(12):1109. doi: 10.3390/vetsci12121109 (PMC12737643; doi:10.3390/vetsci12121109)
Supplement: Supplementary file 1 [file vetsci-12-01109-s001.zip › Supplemental Table S5.xlsx]

## Sheet: Supplemental Table S5
Supplemental Table S5. Output of a mixed-effects linear model evaluating the fixed effects of measurement time (modeled as linear, quadratic, and cubic terms), age in months, and MitoStress clustering on sperm quality traits of stallion sperm. Fixed effects include the intercept, time (first, second, and third degree polynomial terms), age, and MitoStress cluster (with Cluster 1 as the reference …
Fixed Effects	Total motility				Viability				%DFI				ROS synthesis				Lipid peroxidation				OCR - basal measurement				ECAR - basal measurement
Predictors	Estimates	std. Error	CI	p	Estimates	std. Error	CI	p	Estimates	std. Error	CI	p	Estimates	std. Error	CI	p	Estimates	std. Error	CI	p	Estimates	std. Error	CI	p	Estimates	std. Error	CI	p
(Intercept)	22.11	3.5	15.28 – 28.93	<0.01	12.78	1.97	8.93 – 16.63	<0.01	15.69	2.44	10.92 – 20.46	<0.01	6932	184.37	6571.89 – 7292.10	<0.01	1307.18	174.55	966.25 – 1648.11	<0.01	22.87	2.79	17.43 – 28.31	<0.01	1.16	0.22	0.74 – 1.58	<0.01
time [1st degree] - linear	-72.96	4.05	-80.87 – -65.05	<0.01	-57.32	2.27	-61.74 – -52.89	<0.01	49.14	2.48	44.30 – 53.97	<0.01	1014.13	323.84	381.61 – 1646.64	<0.01	2639.76	153.91	2339.14 – 2940.38	<0.01	-73.78	6.03	-85.55 – -62.01	<0.01	-6.74	0.54	-7.81 – -5.68	<0.01
time [2nd degree] - quadratic	5.83	4.05	-2.07 – 13.73	0.15	3.07	2.26	-1.34 – 7.48	0.18	-4.8	2.48	-9.64 – 0.04	0.05	-43.18	303.23	-635.45 – 549.08	0.89	-7.6	151.92	-304.33 – 289.13	0.96	33.59	5.54	22.77 – 44.41	<0.01	2.85	0.52	1.83 – 3.87	<0.01
time [3rd degree] - cubic	-2.99	4.05	-10.89 – 4.91	0.46	-0.92	2.26	-5.33 – 3.49	0.68	0.91	2.48	-3.93 – 5.75	0.71	226.5	281.91	-324.12 – 777.13	0.42	-183.68	146.26	-469.35 – 101.99	0.21	-14.9	5.14	-24.93 – -4.87	<0.01	-0.84	0.49	-1.80 – 0.12	0.09
Age in months	-0.02	0.01	-0.03 – -0.01	<0.01	-0.01	0	-0.02 – -0.00	<0.01	0.01	0	-0.00 – 0.01	0.24	0.03	0.71	-1.36 – 1.42	0.97	0.16	0.3	-0.42 – 0.74	0.58	-0.01	0.01	-0.04 – 0.01	0.41	0	0	-0.00 – 0.00	0.49
OCR mitostress cluster 1	Reference
OCR mitostress cluster 2	-2.57	3.92	-10.74 – 5.61	0.52	0.01	2.21	-4.60 – 4.63	0.1	-2.71	2.75	-8.46 – 3.04	0.34	-336.79	213.12	-780.18 – 106.61	0.13	132.12	225.54	-337.13 – 601.37	0.57	6.49	3	0.24 – 12.74	0.04	0.48	0.24	-0.01 – 0.98	0.06
Random Effects
σ2	16.2				5.08				6.06
τ00	56.09 stallion				17.85 stallion				27.82 stallion
ICC	0.78				0.78				0.82
N	20 stallion				20 stallion				20 stallion				20 stallion				20 stallion				20 stallion				20 stallion
Observations	480				480				480				504				504				504				504
Marginal R2 / Conditional R2	0.175 / 0.815				0.256 / 0.835				0.164 / 0.850				NA				NA				NA				NA
